# Supplementary material for: Data on endogenous bovine ovarian follicular cells peptides and small proteins obtained through Top-down High Resolution Mass Spectrometry
Source: Data Brief. 2017 May 26;13:175–9. doi: 10.1016/j.dib.2017.05.042 (PMC5454127; doi:10.1016/j.dib.2017.05.042)
Supplement: Supplementary file 3 — Supplementary material: Table DB2. Gene Ontology analysis of the proteins identified by top-down HR-MS/MS in bovine ovarian follicular cells.. [file mmc3.xlsx]

## Sheet: Genes
Gene names
ACTB
AKR1B1
ANXA1
APOA2
APOC3
ARHGEF10L
ARMC3
ARPP19
ASTL
ASTL
ATOX1
ATP5H
ATP5H
ATP5I
ATXN1L
BEND4
BPHL
C3
CALM
CALU
CANX
CCDC6
CDK5R2
CKAP4
CKAP4
CLPTM1
CMBL
COLQ
COX5B
COX6A1
COX6A1
COX6C
COX7A2
COX7B
COX8A
CPEB3
CRYAB
CSN1S1
CSNK2B
CTSD
DDX31
DGKZ
DPYSL3
EFCAB5
EIF4H
ERH
ERP29
ETFA
F2
FABP5
FAM155B
FAM229A
FGA
FGG
FKBP2
FLNB
FMNL2
GANAB
GAPDH
GATM
GSTA1
H1FX
H2AFJ
H2AFY2
H2B
H3F3C
HBA
HBA
HBB
HBB
HECTD4
HINT2
HIST1H1D
HIST1H2AC
HIST1H2AJ
HIST1H2BA
HIST1H2BF
HIST1H2BI
HIST1H2BJ
HIST1H2BM
HIST1H4A
HIST1H4C
HIST2H2AA4
HMGN3
HNRNPA1
HNRNPF
HNRNPM
HNRNPUL1
HNRPC
HP1BP3
HP1BP3
HSBP1
HSPA12A
HSPB1
HSPD1
HSPG2
IGF2BP3
IGF2R
IGSF10
IPO4
IRX1
KLF12
KRT18
KRT81
LMNB1
LOC100848540
LRSAM1
M91_18193
MAN2B1
MARCKS
MARCKSL1
MDH2
MGAT4C
MP68
MRPL52
MRPL57
MTHFSD
MYL6
MYRFL
NDUFA4
NDUFAB1
NLRP3
NPM1
NRG2
NUP153
OR2A7
OR5W2
PCNP
PEBP1
PEG10
PGAM2
PPARGC1B
PPP1R13L
PPP2R5D
PPP3CC
PRG4
PROCR
PTMA
PTMA
PTMA
PTMS
PTPRO
PUM1
RALYL
RBM3
ROBO3
RPGRIP1L
RPL39
RPL39
RPS27A
RYR2
S100A11
SCAF1
SEPT11
SERBP1
SERPINA3
SERPINA5
SERPINE2
SETD1A
SH2D7
SHFM1
SIX3
SLC7A7
SMARCA5
SNRPD2
SNRPF
SNTN
SRGN
SRGN
STMN1
SYTL5
TEAD2
TIMM10
TIMM9
TMA7
TMPO
TMSB10
TMSB4X
TRMT112
TTR
TUBA1C
TUBA3C
TUBB4B
TXN
UBA52
UBB
UBC
UBE2I
UBXN1
UFC1
UQCR10
UQCRC1
VAMP3
VIM
VTN
WDR27
YBX1
YBX3
ZFP91
ZNF106
ZNF341
ZNF608
ZNF609
ZP2

## Sheet: DAVID analysis
Category	Term	Count	%	PValue	Genes	List Total	Pop Total	Fold Enrichment	Benjamini	FDR
GOTERM_BP_FAT	GO:0006091~generation of precursor metabolites and energy	14	7.954545454545454	2.5444512146654264E-5	NDUFA4, UQCRC1, COX8A, NDUFAB1, PGAM2, COX6C, UQCR10, TXN, COX6A1, ATP5I, GAPDH, ATP5H, MDH2, ETFA	143	13528	4.23137246140441	0.0025627244327661725	0.04157997978984085
GOTERM_BP_FAT	GO:0051276~chromosome organization	17	9.659090909090908	4.9271739083301704E-5	HIST1H2BA, HIST1H2AC, HIST2H2AA4, HIST1H1D, HIST1H2BF, HP1BP3, SETD1A, H1FX, H2AFJ, HIST1H2BM, HIST1H4A, HIST1H2BI, H2AFY2, HIST1H2BJ, NPM1, SMARCA5, HIST1H4C, H3F3C, HIST1H2AJ	143	13528	3.3159253118016006	0.004297196604639897	0.08050236680583467
GOTERM_CC_FAT	GO:0030529~ribonucleoprotein complex	15	8.522727272727272	0.0017648837566763879	ACTB, HNRNPM, MRPL52, HNRNPUL1, HNRNPF, NPM1, UBC, SNRPD2, UBB, RPL39, SNRPF, HNRNPA1, UBA52, YBX1, RPS27A	143	12782	2.6034353995519046	0.024714089224921576	2.275634471916832
GOTERM_CC_FAT	GO:0005739~mitochondrion	24	13.636363636363635	0.001949500483778113	NDUFA4, MRPL52, UQCRC1, COX7A2, GATM, HINT2, COX8A, COX7B, TIMM10, NDUFAB1, BPHL, COX5B, COX6C, UQCR10, TIMM9, TXN, PEBP1, CTSD, COX6A1, HSPD1, ATP5I, ATP5H, MDH2, ETFA	143	12782	1.9735333663576535	0.025849904930574708	2.51089539701409
GOTERM_CC_FAT	GO:0033279~ribosomal subunit	7	3.977272727272727	0.0030264032747912063	MRPL52, NPM1, UBC, UBB, RPL39, UBA52, RPS27A	143	12782	4.888221153846154	0.037907952284268465	3.8728259494097417
GOTERM_CC_FAT	GO:0042470~melanosome	6	3.4090909090909087	0.003100158129361564	GANAB, ERP29, PEBP1, CTSD, CANX, CALU	143	12782	6.025929127052723	0.037001332179033675	3.9654559614490936
GOTERM_CC_FAT	GO:0048770~pigment granule	6	3.4090909090909087	0.003100158129361564	GANAB, ERP29, PEBP1, CTSD, CANX, CALU	143	12782	6.025929127052723	0.037001332179033675	3.9654559614490936
GOTERM_CC_FAT	GO:0070469~respiratory chain	7	3.977272727272727	1.8142865001671854E-4	NDUFA4, UQCR10, COX7A2, UQCRC1, COX7B, NDUFAB1, COX6A1	143	12782	8.342564102564102	0.0030798144843593445	0.2361694867198172
GOTERM_CC_FAT	GO:0005746~mitochondrial respiratory chain	6	3.4090909090909087	7.103186799296762E-4	NDUFA4, COX7A2, UQCRC1, COX7B, NDUFAB1, COX6A1	143	12782	8.379807692307693	0.011260843185901148	0.9217013104824145
GOTERM_CC_FAT	GO:0031974~membrane-enclosed lumen	36	20.454545454545457	9.31552413123098E-4	LMNB1, SETD1A, SHFM1, NDUFAB1, TIMM10, SNRPD2, CALU, HNRNPM, FGG, APOA2, HIST1H4A, FGA, HNRNPF, NPM1, TIMM9, HIST1H4C, RPS27A, SRGN, ETFA, ACTB, MRPL52, NUP153, GATM, ERP29, UBE2I, TEAD2, HNRNPA1, PPARGC1B, IGF2R, SMARCA5, UBC, DDX31, HSPD1, UBB, SNRPF, MDH2, UBA52	143	12782	1.7337533156498677	0.013882535049950295	1.207165756232409
GOTERM_MF_FAT	GO:0015002~heme-copper terminal oxidase activity	6	3.4090909090909087	1.4310366491876898E-5	COX7A2, COX8A, COX7B, COX6A1, COX5B, COX6C	149	12983	18.671620325982744	0.0015348112977108253	0.01932750471137501
GOTERM_MF_FAT	GO:0016675~oxidoreductase activity, acting on heme group of donors	6	3.4090909090909087	1.4310366491876898E-5	COX7A2, COX8A, COX7B, COX6A1, COX5B, COX6C	149	12983	18.671620325982744	0.0015348112977108253	0.01932750471137501
GOTERM_MF_FAT	GO:0004129~cytochrome-c oxidase activity	6	3.4090909090909087	1.4310366491876898E-5	COX7A2, COX8A, COX7B, COX6A1, COX5B, COX6C	149	12983	18.671620325982744	0.0015348112977108253	0.01932750471137501
GOTERM_MF_FAT	GO:0016676~oxidoreductase activity, acting on heme group of donors, oxygen as acceptor	6	3.4090909090909087	1.4310366491876898E-5	COX7A2, COX8A, COX7B, COX6A1, COX5B, COX6C	149	12983	18.671620325982744	0.0015348112977108253	0.01932750471137501
GOTERM_MF_FAT	GO:0003723~RNA binding	20	11.363636363636363	5.15874570847796E-4	SCAF1, RALYL, CPEB3, RBM3, SETD1A, MTHFSD, IGF2BP3, RPL39, HNRNPA1, YBX1, PPARGC1B, HNRNPM, HNRNPUL1, SERBP1, HNRNPF, EIF4H, NPM1, PUM1, DDX31, SNRPF	149	12983	2.4271372754295117	0.03268481403773227	0.6945563226074425
GOTERM_MF_FAT	GO:0022890~inorganic cation transmembrane transporter activity	10	5.681818181818182	5.691510414402224E-5	UQCR10, COX7A2, UQCRC1, COX8A, COX7B, COX6A1, ATP5I, ATP5H, COX5B, COX6C	149	12983	5.7704786879416865	0.004571315855490421	0.07684875964082405
KEGG_PATHWAY	hsa05322:Systemic lupus erythematosus	12	6.8181818181818175	2.6239777287408145E-7	HIST1H2BA, HIST1H2AC, HIST2H2AA4, C3, HIST1H2BF, H2AFJ, HIST1H2BM, HIST1H4A, HIST1H2BI, HIST1H2BJ, H2AFY2, HIST1H4C, H3F3C, HIST1H2AJ	80	5085	7.704545454545454	1.863007077418377E-5	2.723468843224275E-4
KEGG_PATHWAY	hsa05012:Parkinson's disease	12	6.8181818181818175	3.528511938255525E-6	NDUFA4, UQCR10, COX7A2, UQCRC1, COX8A, COX7B, NDUFAB1, COX6A1, UBB, ATP5H, COX5B, COX6C	80	5085	5.958984375	1.252545497985036E-4	0.0036622434076094557
KEGG_PATHWAY	hsa00190:Oxidative phosphorylation	12	6.8181818181818175	4.110102988144127E-6	NDUFA4, UQCR10, COX7A2, UQCRC1, COX8A, COX7B, NDUFAB1, COX6A1, ATP5I, ATP5H, COX5B, COX6C	80	5085	5.867307692307692	9.726790645758765E-5	0.004265865266361857
KEGG_PATHWAY	hsa05010:Alzheimer's disease	13	7.386363636363637	6.237259248554661E-6	NDUFA4, UQCRC1, COX7A2, COX7B, COX8A, NDUFAB1, COX5B, COX6C, UQCR10, PPP3CC, COX6A1, GAPDH, ATP5H	80	5085	5.069401840490797	1.1070556861680902E-4	0.006473570673037887
KEGG_PATHWAY	hsa04260:Cardiac muscle contraction	9	5.113636363636364	2.310578073142725E-5	UQCR10, COX7A2, UQCRC1, COX8A, COX7B, RYR2, COX6A1, COX5B, COX6C	80	5085	7.334134615384616	3.280520561248501E-4	0.023979293900366905
KEGG_PATHWAY	hsa05016:Huntington's disease	11	6.25	4.155648897361039E-4	NDUFA4, UQCR10, COX7A2, UQCRC1, COX8A, COX7B, NDUFAB1, COX6A1, ATP5H, COX5B, COX6C	80	5085	3.8843750000000004	0.004906463708678532	0.4304824408245089
SP_PIR_KEYWORDS	transit peptide	13	7.386363636363637	0.0014165894041483057	MRPL52, COX7A2, UQCRC1, GATM, HINT2, COX8A, COX7B, NDUFAB1, COX6A1, HSPD1, COX5B, MDH2, ETFA	176	19235	2.9848047173414822	0.0184269386233068	1.9017763759198836
SP_PIR_KEYWORDS	electron transport	6	3.4090909090909087	0.0022087765548824334	NDUFA4, UQCR10, UQCRC1, TXN, NDUFAB1, ETFA	176	19235	6.557386363636363	0.026504641540821883	2.950630804549237
SP_PIR_KEYWORDS	disease mutation	27	15.340909090909092	0.0025072888027075713	C3, PGAM2, SLC7A7, KRT81, TTR, FGG, FGA, APOC3, SERPINA3, ROBO3, MAN2B1, HBB, ETFA, ACTB, CRYAB, SIX3, RPGRIP1L, HSPG2, NLRP3, FLNB, KRT18, COLQ, F2, RYR2, CTSD, HSPB1, HSPD1	176	19235	1.8546975887092167	0.027994592925126405	3.343158973312832
SP_PIR_KEYWORDS	cytoplasm	46	26.136363636363637	0.0032441156247308266	RBM3, PPP2R5D, IGF2BP3, YBX1, ZFP91, TTR, PEG10, PUM1, GAPDH, RPS27A, ARHGEF10L, UBXN1, GSTA1, ACTB, FMNL2, LRSAM1, GATM, S100A11, ANXA1, RPGRIP1L, ARPP19, DPYSL3, TMSB10, NLRP3, HNRNPA1, FLNB, PPP1R13L, SEPT11, CCDC6, KRT18, IPO4, EIF4H, SERBP1, TXN, AKR1B1, UBC, PEBP1, HSPB1, DGKZ, TMSB4X, MARCKS, STMN1, HSPD1, UBB, FABP5, UBA52	176	19235	1.5088023845901997	0.034902990767552766	4.305762785323209
SP_PIR_KEYWORDS	liver	6	3.4090909090909087	1.9807988939607592E-4	TTR, APOA2, FGG, FGA, F2, APOC3	176	19235	11.114214175654853	0.0030893438033323672	0.26796082527817955
SP_PIR_KEYWORDS	mitochondrion	20	11.363636363636363	2.1354572242722784E-4	NDUFA4, MRPL52, UQCRC1, COX7A2, GATM, HINT2, COX8A, COX7B, TIMM10, NDUFAB1, COX5B, COX6C, UQCR10, TIMM9, COX6A1, HSPD1, ATP5I, ATP5H, MDH2, ETFA	176	19235	2.6271579982517483	0.003179048667485973	0.28885486125134197
SP_PIR_KEYWORDS	thiolester bond	5	2.840909090909091	3.106489816401855E-4	C3, UBC, UBB, UBA52, RPS27A	176	19235	15.1791351010101	0.004421011287490728	0.4199468451294597
SP_PIR_KEYWORDS	nucleus	59	33.52272727272727	5.895251489810942E-4	SCAF1, HIST2H2AA4, HMGN3, HP1BP3, RBM3, PPP2R5D, SNRPD2, H1FX, HSBP1, PTMA, YBX1, ZFP91, HIST1H2BM, HIST1H2BI, HIST1H2BJ, RPS27A, HIST1H1D, SIX3, UBE2I, H2AFJ, PPARGC1B, ZNF341, IPO4, SERBP1, UBC, SMARCA5, HSPB1, DDX31, ATXN1L, UBB, SNRPF, UBA52, HIST1H2AC, LMNB1, IRX1, SETD1A, IGF2BP3, HNRNPM, PEG10, HIST1H4A, HNRNPF, NPM1, ZNF609, HIST1H4C, GAPDH, HIST1H2BA, NUP153, KLF12, HIST1H2BF, ANXA1, S10…	176	19235	1.5055093604737546	0.008026831050017225	0.7955501079604077
SP_PIR_KEYWORDS	electron transfer	6	3.4090909090909087	8.954648689789865E-5	COX7A2, COX8A, COX7B, COX6A1, COX5B, COX6C	176	19235	13.114772727272726	0.0014675502347886171	0.12122021901366242
INTERPRO	IPR002119:Histone H2A	5	2.840909090909091	3.5174919863794746E-5	HIST1H2AC, HIST2H2AA4, H2AFY2, HIST1H2AJ, H2AFJ	170	16659	25.787925696594424	0.0032747452534614974	0.04855206133460577
INTERPRO	IPR000504:RNA recognition motif, RNP-1	11	6.25	5.966350707838412E-5	RALYL, HNRNPM, CPEB3, EIF4H, RBM3, HNRNPF, SETD1A, MTHFSD, IGF2BP3, HNRNPA1, PPARGC1B	170	16659	5.108698076386953	0.004441139256270432	0.08234083009016624
INTERPRO	IPR012677:Nucleotide-binding, alpha-beta plait	11	6.25	6.462821296394164E-5	RALYL, HNRNPM, CPEB3, EIF4H, RBM3, HNRNPF, SETD1A, MTHFSD, IGF2BP3, HNRNPA1, PPARGC1B	170	16659	5.06072908036454	0.0040097896455467685	0.08918972103685308
SMART	SM00414:H2A	5	2.840909090909091	2.9887512261535345E-5	HIST1H2AC, HIST2H2AA4, H2AFY2, HIST1H2AJ, H2AFJ	90	9079	26.546783625730992	0.0024179965962989325	0.031847500887882685
SMART	SM00360:RRM	11	6.25	3.809544768087764E-5	RALYL, HNRNPM, CPEB3, EIF4H, RBM3, HNRNPF, SETD1A, MTHFSD, IGF2BP3, HNRNPA1, PPARGC1B	90	9079	5.259031068983676	0.0015417053692922122	0.04059209447597745
